# Supplementary material for: Immunogenicity of the CoronaVac vaccine in children: a real-world study
Source: Front Immunol. 2024 Dec 23;15:1504935. doi: 10.3389/fimmu.2024.1504935 (PMC11700979; doi:10.3389/fimmu.2024.1504935)
Supplement: Supplementary file 2 [file Table2.xlsx]

## Sheet: Peptides Database
Variant/linage	Protein	Mutation or (Pos in protein)	Peptide	HLA-I or -II	HLA (in green are highlight those with high frequency in COLOMBIA)
Wt	E	E:T9I	MYSFVSEET	HLA-I	HLA-A*24:02 - Weak binding
Wt	E	E:T9I	MYSFVSEETGTLIVN	HLA-II	HLA-DRB1*01:01	HLA-DRB1*16:02	HLA-DRB1*04:01	HLA-DQA1*02:01/DQB1*02:01	HLA-DQA1*02:01/DQB1*02:02	HLA-DRB1*10:01	HLA-DQA1*05:01/DQB1*02:01
Wt	M	M:A63T	TLACFVLAAV	HLA-I	HLA-A*02:22
Wt	M	M:Q19E	KLLEQWNLV	HLA-I	HLA-A*02:11	HLA-A*02:30	HLA-A*02:01	HLA-A*02:06	HLA-A*02:22	HLA-A*02:04	HLA-A*02:13	HLA-A*02:02	HLA-A*02:18	HLA-A*02:05	HLA-A*32:01
Wt	N	N:P13L	GPQNQRNAP	HLA-I	HLA-B*07:05	HLA-B*55:01	HLA-B*07:02
Wt	N	N:R203KyN:G204R	NSTPGSSRG	HLA-I	HLA-A*68:01 - Weak binding
Wt	S	S:A67V/S:H69-/S:V70-	FFSNVTWFHAIHVSGTNGTKRF	HLA-II	HLA-DRB1*15:01	HLA-DRB1*04:07	HLA-DRB1*10:01	HLA-DRB1*04:04	HLA-DRB1*04:01	HLA-DRB1*04:02	HLA-DRB1*16:02
Wt	S	S:A67V/S:H69-/S:V70-	PFFSNVTWFHAIHVS	HLA-II	HLA-DRB1*15:01	HLA-DRB1*07:01	HLA-DRB1*16:02	HLA-DRB1*01:03	HLA-DRB1*01:02
Wt	S	S:A67V/S:H69-/S:V70-	SNVTWFHAI	HLA-I	HLA-B*51:07	HLA-C*15:13	HLA-C*15:02	HLA-C*15:05
Wt	S	S:D614G	NQVAVLYQDV	HLA-I	HLA-A*02:06
Wt	s	S:D614G	TNTSNQVAVLYQDVN	HLA-II	HLA-DQA1*01:02/DQB1*06:02	HLA-DQA1*01:03/DQB1*06:03	HLA-DPA1*01:03/DPB1*02:01	HLA-DPA1*01:03/DPB1*04:01	HLA-DPA1*01:03/DPB1*23:01
Wt	S	S:D614G	YQDVNCTEV	HLA-I	HLA-C*08:35	HLA-C*08:02	HLA-C*05:01	HLA-A*02:06	HLA-A*02:11	HLA-A*02:18	HLA-A*02:22	HLA-A*02:30	HLA-A*02:01	HLA-A*02:05	HLA-A*02:02	HLA-C*18:02	HLA-B*39:08	HLA-B*39:11	HLA-A*02:13	HLA-B*39:05	HLA-C*17:03	HLA-C*17:01	HLA-C*08:01	HLA-B*39:02	HLA-B*39:01	HLA-C*04:01	HLA-B*39:06	HLA-C*08:08	HLA-B*38:01	HLA-B*15:09	HLA-B*39:31	HLA-A*02:04	HLA-C*07:04	HLA-C*01:02	HLA-B*15:10
Wt	s	S:D796Y	AQVKQIYKTPPIKDF	HLA-II	HLA-DRB1*04:11	HLA-DRB1*04:05	HLA-DRB1*07:01	HLA-DRB1*11:04	HLA-DRB1*15:01	HLA-DQA1*01:03/DQB1*05:01	HLA-DPA1*01:03/DPB1*11:01
Wt	S	S:D796Y	KQIYKTPPIKD	HLA-I	HLA-B*15:03 - Weak binding
Wt	S	S:E484A	VEGFNCYFPL	HLA-I	HLA-B*40:02
Wt	S	S:E484A/S:Q493R	EGFNCYFPLQ	HLA-I	HLA-A*31:01 - Weak binding
Wt	S	S:G142-/S:V143-	FQFCNDPFLGV	HLA-I	HLA-A*02:06	HLA-A*02:11	HLA-A*02:05	HLA-A*02:22	HLA-A*02:30	HLA-A*02:01	HLA-A*02:02	HLA-A*02:04	HLA-A*02:18
Wt	S	S:G142-/S:V143-/S:Y144-/S:Y145D	CEFQFCNDPFLGVYY	HLA-II	HLA-DPA1*01:03/DPB1*04:01	HLA-DPA1*01:03/DPB1*23:01
Wt	S	S:G339D	FGEVFNATRFASVYA	HLA-II	HLA-DPA1*01:03/DPB1*02:01	HLA-DPA1*01:03/DPB1*04:01	HLA-DPA1*01:03/DPB1*04:02	HLA-DPA1*01:03/DPB1*23:01	HLA-DPA1*01:03/DPB1*11:01	HLA-DRB1*11:04	HLA-DPA1*01:03/DPB1*17:01	HLA-DPA1*01:03/DPB1*06:01	HLA-DRB1*11:01	HLA-DRB1*07:01	HLA-DRB1*08:02	HLA-DRB1*14:01	HLA-DRB1*13:01	HLA-DRB1*14:02
Wt	S	S:G339D	GEVFNATRF	HLA-I	HLA-B*44:03	HLA-B*40:27	HLA-B*44:27	HLA-B*44:02	HLA-B*40:01	HLA-B*40:11	HLA-B*40:02	HLA-B*41:02	HLA-B*18:01	HLA-B*49:01	HLA-B*15:03	HLA-B*44:05	HLA-B*15:71	HLA-B*39:08	HLA-B*39:02	HLA-B*50:01	HLA-B*50:02	HLA-B*40:06	HLA-B*35:20
Wt	S	S:G446S	SKVGGNYNY	HLA-I	HLA-B*15:03	HLA-A*30:02	HLA-B*15:71	HLA-A*30:10	HLA-A*30:04	HLA-A*29:02	HLA-B*40:27	HLA-B*35:20	HLA-C*07:17	HLA-C*07:02	HLA-C*07:06	HLA-C*07:01
Wt	S	S:H655Y	AEHVNNSY	HLA-I	HLA-B*40:27	HLA-B*18:01	HLA-B*44:03	HLA-B*44:27	HLA-B*44:02	HLA-B*15:03	HLA-B*15:71	HLA-B*40:11	HLA-B*35:20	HLA-B*50:02	HLA-B*50:01	HLA-B*44:05
Wt	S	S:K417N	KIADYNYKL	HLA-I	HLA-A*02:11	HLA-A*02:02	HLA-A*02:22	HLA-A*02:05	HLA-A*02:06	HLA-A*02:30	HLA-A*02:01	HLA-A*02:04	HLA-C*17:03	HLA-C*17:01	HLA-A*02:18	HLA-A*32:01	HLA-A*02:13	HLA-C*15:13	HLA-C*15:02	HLA-C*15:05	HLA-C*03:07	HLA-C*05:01	HLA-A*30:04	HLA-C*08:08	HLA-C*15:09	HLA-A*68:31	HLA-B*57:03	HLA-C*16:02	HLA-B*57:02	HLA-A*24:14	HLA-C*02:10	HLA-C*02:02	HLA-C*18:02	HLA-A*68:02	HLA-C*08:01	HLA-C*01:02	HLA-B*39:02	HLA-C*03:04	HLA-C*03:03	HLA-C*08:35	HLA-C*08:02	HLA-C*03:05	HLA-C*04:01	HLA-C*12:02	HLA-C*16:01	HLA-B*39:08	HLA-C*07:04	HLA-B*48:01	HLA-C*06:02
Wt	S	S:K417N	RQIAPGQTGK	HLA-I	HLA-A*03:01	HLA-A*03:02	HLA-A*11:01	HLA-A*30:01	HLA-A*68:30	HLA-A*74:03	HLA-B*27:14
Wt	S	S:L212I	LVRDLPQGF	HLA-I	HLA-B*15:17	HLA-B*15:01	HLA-C*03:02	HLA-C*02:10	HLA-C*02:02	HLA-B*15:16	HLA-B*15:20	HLA-B*57:01	HLA-B*35:05	HLA-B*35:17	HLA-C*15:09	HLA-C*12:02	HLA-B*57:03	HLA-B*15:03	HLA-B*15:71	HLA-B*35:43	HLA-A*25:01	HLA-A*26:27	HLA-A*26:01	HLA-A*26:08	HLA-A*30:04	HLA-A*32:01	HLA-B*57:02	HLA-B*35:01	HLA-B*35:20	HLA-A*26:03	HLA-C*12:03	HLA-B*42:02	HLA-B*53:01	HLA-C*16:02	HLA-C*16:01	HLA-C*03:05	HLA-C*03:07	HLA-B*35:08	HLA-C*16:04	HLA-B*58:02
Wt	S	S:N211-/S:L212I	FKIYSKHTPINLVR	HLA-II	HLA-DRB1*07:01	HLA-DRB1*08:02	HLA-DRB1*04:02	HLA-DRB1*16:02	HLA-DRB1*13:02	HLA-DRB1*01:01	HLA-DPA1*01:03/DPB1*02:01	HLA-DRB1*01:03
Wt	S	S:N211-/S:L212I	IYSKHTPINL	HLA-I	HLA-A*24:03	HLA-A*24:02	HLA-A*23:01	HLA-A*24:14	HLA-C*14:02	HLA-C*07:02
Wt	S	S:N211-/S:L212I	TPINLVRDL	HLA-I	HLA-B*07:05	HLA-B*35:17	HLA-B*35:05	HLA-B*35:03	HLA-B*42:02	HLA-B*07:02	HLA-B*35:12	HLA-B*35:09	HLA-B*35:04	HLA-B*51:01	HLA-B*35:01	HLA-B*35:43	HLA-B*53:01	HLA-B*51:05	HLA-B*55:01	HLA-B*35:08	HLA-B*51:07
Wt	S	S:N211-/S:L212I	YFKIYSKHTPINLVR	HLA-II	HLA-DRB1*01:03	HLA-DRB1*08:02	HLA-DRB1*07:01	HLA-DRB1*04:02	HLA-DRB1*13:02	HLA-DRB1*16:02	HLA-DRB1*11:04
Wt	S	S:N440K/S:G446S	NLDSKVGGNY	HLA-I	HLA-A*01:01	HLA-A*30:02	HLA-A*26:08
Wt	S	S:N679K/S:P681H	QTNSPRRAR	HLA-I	HLA-A*31:01	HLA-A*33:03	HLA-A*68:24	HLA-A*68:01	HLA-A*68:03	HLA-A*33:01	HLA-A*68:30	HLA-A*30:01	HLA-A*11:01	HLA-A*03:01	HLA-A*74:03	HLA-A*26:03
Wt	S	S:N764K	NLLLQYGSFCTQLNR	HLA-II	HLA-DRB1*03:01
Wt	S	S:N764K	NRALTGIAV	HLA-I	HLA-B*39:06	HLA-B*39:01	HLA-B*39:31	HLA-B*14:02	HLA-B*39:05	HLA-B*27:08	HLA-B*15:09	HLA-B*15:10	HLA-B*39:11	HLA-B*27:14	HLA-C*06:02	HLA-B*38:01	HLA-C*07:17	HLA-C*07:04	HLA-C*07:06	HLA-C*07:01
Wt	S	S:N856K	DLICAQKFNGLTVLPPL	HLA-II	HLA-DRB1*10:01 - Weak binding
Wt	S	S:N856K	QKFNGLTVL	HLA-I	HLA-B*15:03	HLA-B*39:01	HLA-B*39:02	HLA-B*48:01	HLA-B*39:05	HLA-B*39:31	HLA-B*15:09	HLA-B*15:10	HLA-B*39:06	HLA-B*27:08	HLA-B*14:02	HLA-B*38:01	HLA-B*39:11	HLA-B*39:08	HLA-B*40:27	HLA-C*06:02	HLA-C*07:17	HLA-C*07:02	HLA-C*07:06	HLA-C*07:01
Wt	S	S:N969K	LNTLVKQLSSNFGAI	HLA-II	HLA-DRB1*04:04	HLA-DRB1*01:02	HLA-DRB1*04:02	HLA-DRB1*04:01	HLA-DRB1*01:01	HLA-DRB1*04:07	HLA-DRB1*15:01	HLA-DRB1*04:11	HLA-DRB1*10:01
Wt	S	S:N969K	SNFGAISSV	HLA-I	HLA-C*15:13	HLA-C*15:02	HLA-A*68:02	HLA-B*51:07	HLA-A*68:31	HLA-B*39:06	HLA-A*02:05	HLA-A*02:06	HLA-C*15:05	HLA-B*39:02	HLA-C*12:03	HLA-C*06:02	HLA-C*15:09	HLA-B*14:02	HLA-C*08:08	HLA-C*12:02	HLA-C*16:04
Wt	S	S:P681H	SPRRARSVA	HLA-I	HLA-B*55:01	HLA-B*07:02	HLA-B*07:05	HLA-B*42:02
Wt	S	S:Q493R/S:G496S/S:Q498R	CYFPLQSYGFQ	HLA-I	HLA-A*31:01 - Weak binding
Wt	S	S:Q493R/S:G496S/S:Q498R	FNCYFPLQSYGFQPT	HLA-II	HLA-DRB1*16:02	HLA-DRB1*01:03	HLA-DRB1*01:01
Wt	S	S:Q493R/S:G496S/S:Q498R/S:N501Y	QSYGFQPTN	HLA-I	HLA-B*15:03 - Weak binding
Wt	S	S:Q498R/S:N501Y/S:Y505H	FQPTNGVGY	HLA-I	HLA-B*15:01	HLA-B*15:03	HLA-B*15:71	HLA-B*15:20	HLA-B*35:20	HLA-C*03:02	HLA-C*07:17	HLA-A*29:02	HLA-C*12:02	HLA-C*02:10	HLA-C*02:02	HLA-B*35:43	HLA-A*30:02	HLA-A*30:04	HLA-C*14:02	HLA-A*30:10	HLA-C*07:02	HLA-A*01:01	HLA-A*26:27	HLA-A*26:01	HLA-B*35:01	HLA-A*26:08	HLA-B*18:01	HLA-B*35:08	HLA-C*01:02	HLA-C*12:03	HLA-C*16:04	HLA-A*26:03
Wt	S	S:Q954H	LQDVVNQNAQALNTL	HLA-II	HLA-DRB1*01:02	HLA-DRB1*01:01	HLA-DRB1*01:03	HLA-DRB1*15:01	HLA-DQA1*01:02/DQB1*06:02	HLA-DQA1*01:02/DQB1*05:01	HLA-DRB1*16:02	HLA-DQA1*01:03/DQB1*05:01	HLA-DRB1*13:02	HLA-DRB1*10:01
Wt	S	S:Q954H	VVNQNAQAL	HLA-I	HLA-C*03:04	HLA-C*03:03	HLA-C*03:02	HLA-C*03:05	HLA-C*03:07	HLA-C*17:03	HLA-C*17:01	HLA-C*01:02	HLA-C*16:01	HLA-B*07:05	HLA-C*08:08	HLA-C*12:02	HLA-C*08:35	HLA-C*08:02	HLA-B*35:03	HLA-C*08:01	HLA-A*02:05	HLA-B*15:20	HLA-C*02:10	HLA-C*02:02	HLA-C*15:13	HLA-C*15:02	HLA-C*16:02	HLA-B*35:05	HLA-B*07:02	HLA-B*35:12	HLA-B*35:09	HLA-B*35:04	HLA-C*05:01	HLA-C*15:09	HLA-C*15:05	HLA-B*35:43	HLA-B*08:01	HLA-C*12:03	HLA-C*14:02	HLA-B*42:02	HLA-B*39:02	HLA-B*35:01	HLA-C*16:04	HLA-C*18:02	HLA-B*39:08	HLA-A*32:01	HLA-C*04:01	HLA-C*07:04	HLA-B*35:08
Wt	S	S:S371L/S:S373P/S:S375F	ASFSTFKCY	HLA-I	HLA-B*15:17	HLA-A*30:02	HLA-A*30:10	HLA-C*15:09	HLA-B*15:16	HLA-B*15:01	HLA-B*15:20	HLA-B*57:01	HLA-C*03:02	HLA-A*29:02	HLA-B*15:03	HLA-A*30:04	HLA-B*15:71	HLA-C*16:01	HLA-C*16:02	HLA-C*12:02	HLA-C*02:10	HLA-C*02:02	HLA-A*01:01	HLA-C*12:03	HLA-B*35:20	HLA-A*11:01	HLA-B*35:17	HLA-B*35:05	HLA-C*16:04	HLA-A*26:08	HLA-A*30:01	HLA-B*35:43	HLA-A*32:01	HLA-A*26:27	HLA-A*26:01	HLA-B*35:01	HLA-A*25:01	HLA-C*07:17	HLA-B*58:02	HLA-C*06:02	HLA-C*07:06	HLA-C*07:01
Wt	S	S:S371L/S:S373P/S:S375F	VADYSVLYNSASFST	HLA-II	HLA-DRB1*10:01	HLA-DRB1*04:01	HLA-DRB1*04:07	HLA-DRB1*16:02	HLA-DRB1*04:05	HLA-DRB1*01:01	HLA-DRB1*04:04	HLA-DRB1*11:01	HLA-DRB1*08:02
Wt	S	S:T547K	CVNFNFNGLT	HLA-I	HLA-A*68:01 - Weak binding
Wt	S	S:T95I	GVYFASTEK	HLA-I	HLA-A*11:01	HLA-A*03:01	HLA-A*03:02	HLA-A*68:30	HLA-A*68:24	HLA-A*68:01	HLA-A*30:01	HLA-A*74:03
Wt	S	S:T95I	STEKSNIIRGW	HLA-I	HLA-B*57:01	HLA-B*57:02	HLA-B*57:03	HLA-B*15:17	HLA-B*44:03	HLA-A*32:01	HLA-B*44:27	HLA-B*44:02	HLA-B*58:02
Wt	S	S:Y144-/S:Y145D	YYHKNNKSW	HLA-I	HLA-A*24:03	HLA-A*24:02	HLA-A*23:01	HLA-C*14:02	HLA-A*24:14	HLA-B*57:01	HLA-C*07:17	HLA-C*07:02	HLA-A*30:04	HLA-B*53:01	HLA-C*06:02	HLA-A*32:01	HLA-A*25:01	HLA-C*07:06	HLA-C*07:01	HLA-C*07:04	HLA-B*58:02
Wt	S	S:Y505H	VGYQPYRVV	HLA-I	HLA-B*51:01	HLA-C*15:13	HLA-C*15:02	HLA-B*51:07	HLA-C*06:02	HLA-C*03:05	HLA-C*12:03	HLA-C*08:08	HLA-C*16:01	HLA-C*15:05	HLA-C*16:02	HLA-C*15:09	HLA-C*03:07	HLA-C*01:02	HLA-C*16:04	HLA-C*03:04	HLA-C*03:03
Wt	S	S:Y505H	YQPYRVVVL	HLA-I	HLA-C*01:02	HLA-B*08:01	HLA-B*14:02	HLA-B*48:01	HLA-B*39:02	HLA-A*02:05	HLA-B*39:01	HLA-A*02:18	HLA-C*06:02	HLA-C*07:17	HLA-C*17:03	HLA-C*17:01	HLA-A*02:06	HLA-C*07:02	HLA-C*03:05	HLA-A*02:02	HLA-B*39:31	HLA-A*02:22	HLA-C*14:02	HLA-B*15:03	HLA-B*15:01	HLA-C*08:08	HLA-C*12:03	HLA-C*03:04	HLA-C*03:03	HLA-C*12:02	HLA-B*15:09	HLA-B*39:05	HLA-B*15:20	HLA-B*39:06	HLA-C*16:01	HLA-C*03:07	HLA-B*15:10	HLA-C*07:04	HLA-B*39:08	HLA-C*02:10	HLA-C*02:02	HLA-C*03:02	HLA-B*15:71	HLA-A*02:04	HLA-C*16:04	HLA-B*39:11	HLA-C*18:02	HLA-A*02:30	HLA-A*02:01
Omicron	E	E:T9I	MYSFVSEEI	HLA-I	HLA-A*24:03	HLA-A*24:02	HLA-A*24:14	HLA-A*23:01	HLA-C*14:02	HLA-B*38:01	HLA-C*06:02	HLA-C*07:04	HLA-C*07:02
Omicron	E	E:T9I	MYSFVSEEIGTLIVN	HLA-II	HLA-DPA1*01:03/DPB1*04:01	HLA-DPA1*01:03/DPB1*23:01	HLA-DPA1*01:03/DPB1*04:02
Omicron	M	M:A63T	TLTCFVLAAV	HLA-I	HLA-A*02:06 - Weak binding	HLA-A*02:22 - Weak binding
Omicron	M	M:Q19E	KLLEEWNLV	HLA-I	HLA-A*02:11	HLA-A*02:30	HLA-A*02:01	HLA-A*02:06	HLA-A*02:22	HLA-A*02:04	HLA-A*02:02	HLA-A*02:13	HLA-A*02:18	HLA-A*02:05	HLA-A*32:01
Omicron	N	N:P13L	GPQNQRNAL	HLA-I	HLA-B*07:02	HLA-B*07:05	HLA-B*42:02	HLA-B*08:01	HLA-B*35:05	HLA-B*55:01	HLA-B*35:17	HLA-B*35:03	HLA-B*35:12	HLA-B*35:09	HLA-B*35:04	HLA-B*35:08	HLA-B*35:43	HLA-B*14:02	HLA-B*39:11
Omicron	N	N:R203KyN:G204R	NSTPGSSKR	HLA-I	HLA-A*68:24	HLA-A*68:01	HLA-A*68:03	HLA-A*33:03	HLA-A*68:30	HLA-A*33:01	HLA-A*26:03
Omicron	S	S:A67V/S:H69-/S:V70-	FFSNVTWFHVISGTNGTKRF	HLA-II	HLA-DRB1*01:01	HLA-DRB1*10:01	HLA-DRB1*16:02	HLA-DRB1*04:01	HLA-DRB1*01:03	HLA-DRB1*04:07	HLA-DRB1*01:02	HLA-DRB1*08:02	HLA-DRB1*11:01	HLA-DRB1*04:05
Omicron	S	S:A67V/S:H69-/S:V70-	PFFSNVTWFHVIS	HLA-II	HLA-DPA1*01:03/DPB1*02:01	HLA-DPA1*01:03/DPB1*04:01	HLA-DPA1*01:03/DPB1*23:01	HLA-DPA1*01:03/DPB1*04:02
Omicron	S	S:A67V/S:H69-/S:V70-	SNVTWFHVI	HLA-I	HLA-C*15:13	HLA-C*15:02	HLA-B*51:07	HLA-C*15:05
Omicron	S	S:D614G	NQVAVLYQGV	HLA-I	HLA-A*02:06
Omicron	s	S:D614G	TNTSNQVAVLYQGVN	HLA-II	HLA-DQA1*01:02/DQB1*06:02	HLA-DQA1*01:03/DQB1*06:03	HLA-DPA1*01:03/DPB1*02:01
Omicron	S	S:D614G	YQGVNCTEV	HLA-I	HLA-A*02:06	HLA-A*02:05
Omicron	s	S:D796Y	AQVKQIYKTPPIKYF	HLA-II	HLA-DRB1*07:01	HLA-DRB1*14:01	HLA-DRB1*15:01	HLA-DRB1*11:04	HLA-DRB1*13:02
Omicron	S	S:D796Y	KQIYKTPPIKY	HLA-I	HLA-B*15:01	HLA-B*15:03	HLA-A*30:02	HLA-B*15:71	HLA-B*15:20	HLA-A*30:10	HLA-A*30:04	HLA-A*29:02	HLA-A*32:01	HLA-A*30:01	HLA-B*40:27	HLA-C*14:02	HLA-C*07:02
Omicron	S	S:E484A	VAGFNCYFPL	HLA-I	HLA-B*40:02 - Weak biding
Omicron	S	S:E484A/S:Q493R	AGFNCYFPLR	HLA-I	HLA-A*31:01
Omicron	S	S:G142-/S:V143-	FQFCNDPFLDH	HLA-I	HLA-A*02:06 - Weak binding	HLA-A*02:05 - Weak binding
Omicron	S	S:G142-/S:V143-/S:Y144-/S:Y145D	CEFQFCNDPFLDHKN	HLA-II	HLA-DPA1*01:03/DPB1*04:01	HLA-DPA1*01:03/DPB1*23:01
Omicron	S	S:G339D	DEVFNATRF	HLA-I	HLA-B*18:01	HLA-B*44:03	HLA-B*44:27	HLA-B*44:02	HLA-B*35:20	HLA-B*44:05	HLA-B*40:27	HLA-B*40:11
Omicron	S	S:G339D	FDEVFNATRFASVYA	HLA-II	HLA-DPA1*01:03/DPB1*02:01	HLA-DPA1*01:03/DPB1*04:01	HLA-DPA1*01:03/DPB1*04:02	HLA-DPA1*01:03/DPB1*23:01	HLA-DPA1*01:03/DPB1*11:01	HLA-DPA1*01:03/DPB1*17:01	HLA-DRB1*11:04	HLA-DPA1*01:03/DPB1*06:01	HLA-DRB1*07:01	HLA-DRB1*11:01	HLA-DRB1*08:02	HLA-DRB1*14:01	HLA-DRB1*13:01	HLA-DRB1*14:02
Omicron	S	S:G446S	SKVSGNYNY	HLA-I	HLA-B*15:03	HLA-A*30:02	HLA-B*15:71	HLA-A*30:10	HLA-A*30:04	HLA-A*29:02	HLA-B*40:27	HLA-B*35:20	HLA-C*07:17	HLA-C*07:02	HLA-C*07:06	HLA-C*07:01
Omicron	S	S:H655Y	AEYVNNSY	HLA-I	HLA-B*40:27	HLA-B*18:01	HLA-B*44:03	HLA-B*15:03	HLA-B*44:27	HLA-B*44:02	HLA-B*15:71	HLA-B*40:11	HLA-B*41:02	HLA-B*15:20	HLA-B*35:20	HLA-B*50:02	HLA-B*50:01	HLA-B*49:01	HLA-B*40:01	HLA-B*44:05
Omicron	S	S:K417N	NIADYNYKL	HLA-I	HLA-A*02:02	HLA-A*02:22	HLA-A*02:11	HLA-A*02:05	HLA-A*68:31	HLA-A*68:02	HLA-A*02:06	HLA-A*02:30	HLA-A*02:01	HLA-A*02:04	HLA-C*17:03	HLA-C*17:01	HLA-A*02:18	HLA-A*02:13	HLA-C*08:08	HLA-A*25:01	HLA-C*05:01	HLA-A*26:08	HLA-C*03:07	HLA-C*18:02	HLA-A*26:27	HLA-A*26:01	HLA-B*35:03	HLA-C*15:13	HLA-C*15:02	HLA-C*08:01	HLA-A*26:03	HLA-B*35:12	HLA-B*35:09	HLA-B*35:04	HLA-C*04:01	HLA-C*03:04	HLA-C*03:03	HLA-C*08:35	HLA-C*08:02	HLA-C*12:02	HLA-C*01:02	HLA-C*15:05	HLA-C*02:10	HLA-C*02:02	HLA-C*07:04	HLA-C*07:17	HLA-C*07:02
Omicron	S	S:K417N	RQIAPGQTGN	HLA-I	HLA-A*03:01 - Weak binding	HLA-A*03:02 - Weak binding	HLA-A*11:01 - Weak binding
Omicron	S	S:L212I	IVEPERDLP	HLA-I	HLA-A*25:01 - Weak binding	HLA-A*26:01 - Weak binding	HLA-B*15:17 - Weak binding	HLA-B*15:01 - Weak binding
Omicron	S	S:N211-/S:L212I	FKIYSKHTPIIVREP	HLA-II	HLA-DRB1*01:03	HLA-DRB1*07:01	HLA-DRB1*13:02	HLA-DRB1*16:02	HLA-DRB1*01:01	HLA-DRB1*14:02	HLA-DPA1*01:03/DPB1*02:01	HLA-DRB1*04:02	HLA-DRB1*08:02	HLA-DRB1*13:01	HLA-DRB1*14:01	HLA-DRB1*15:01	HLA-DPA1*01:03/DPB1*04:02	HLA-DRB1*10:01
Omicron	S	S:N211-/S:L212I	IYSKHTPIIV	HLA-I	HLA-A*24:02
Omicron	S	S:N211-/S:L212I	TPIIVEPER	HLA-I	HLA-A*33:01
Omicron	S	S:N211-/S:L212I	YFKIYSKHTPIIVR	HLA-II	HLA-DRB1*07:01	HLA-DRB1*13:02	HLA-DRB1*04:02	HLA-DRB1*08:02	HLA-DRB1*15:01	HLA-DRB1*13:01	HLA-DRB1*14:01	HLA-DRB1*14:02	HLA-DPA1*01:03/DPB1*02:01	HLA-DRB1*16:02	HLA-DRB1*01:01	HLA-DRB1*11:04	HLA-DRB1*01:03
Omicron	S	S:N440K/S:G446S	KLDSKVSGNY	HLA-I	HLA-A*01:01	HLA-A*30:02	HLA-A*30:10	HLA-B*15:01	HLA-A*30:04	HLA-B*15:20	HLA-A*03:01	HLA-A*29:02	HLA-B*15:71
Omicron	S	S:N679K/S:P681H	QTKSHRRAR	HLA-I	HLA-A*31:01	HLA-A*33:03	HLA-A*33:01	HLA-A*30:01	HLA-A*68:03
Omicron	S	S:N764K	KRALTGIAV	HLA-I	HLA-B*27:08	HLA-B*39:06	HLA-B*27:14	HLA-B*27:05	HLA-B*39:01	HLA-B*39:31	HLA-C*06:02	HLA-B*39:05	HLA-B*14:02	HLA-C*07:06	HLA-C*07:01	HLA-C*07:17	HLA-B*48:01	HLA-B*15:09	HLA-B*15:10	HLA-C*07:04
Omicron	S	S:N764K	NLLLQYGSFCTQLKR	HLA-II	HLA-DRB1*03:01
Omicron	S	S:N856K	DLICAQKFKGLTVLPPL	HLA-II	HLA-DRB1*10:01
Omicron	S	S:N856K	QKFKGLTVL	HLA-I	HLA-B*15:03	HLA-B*39:01	HLA-B*48:01	HLA-B*39:02	HLA-B*39:05	HLA-B*39:31	HLA-B*39:06	HLA-B*15:10	HLA-B*15:09	HLA-B*27:08	HLA-B*14:02	HLA-B*38:01	HLA-B*39:11	HLA-B*40:27	HLA-B*39:08	HLA-B*40:01	HLA-C*06:02	HLA-C*07:17	HLA-C*07:06	HLA-C*07:01
Omicron	S	S:N969K	LNTLVKQLSSKFGAI	HLA-II	HLA-DRB1*01:02	HLA-DRB1*04:02	HLA-DRB1*04:04
Omicron	S	S:N969K	SKFGAISSV	HLA-I	HLA-B*39:06	HLA-B*15:03	HLA-C*06:02	HLA-B*39:01	HLA-B*39:02	HLA-B*39:05	HLA-B*39:31	HLA-B*14:02	HLA-B*15:09	HLA-B*49:01	HLA-B*15:10	HLA-B*48:01	HLA-B*51:07	HLA-B*27:14	HLA-B*50:01	HLA-C*12:03	HLA-C*12:02	HLA-C*07:17	HLA-B*39:11	HLA-C*07:06	HLA-C*07:01	HLA-C*07:04
Omicron	S	S:P681H	SHRRARSVA	HLA-I	HLA-B*39:06	HLA-B*14:02	HLA-B*15:10	HLA-B*15:09
Omicron	S	S:Q493R/S:G496S/S:Q498R	CYFPLRSYSFR	HLA-I	HLA-A*33:01	HLA-A*31:01	HLA-A*33:03
Omicron	S	S:Q493R/S:G496S/S:Q498R	FNCYFPLRSYSFRPT	HLA-II	HLA-DRB1*16:02	HLA-DRB1*01:03	HLA-DPA1*01:03/DPB1*02:01	HLA-DRB1*01:01
Omicron	S	S:Q493R/S:G496S/S:Q498R/S:N501Y	RSYSFRPTY	HLA-I	HLA-B*15:17	HLA-B*57:01	HLA-C*15:09	HLA-B*15:16	HLA-A*30:02	HLA-A*30:10	HLA-B*15:03	HLA-A*32:01	HLA-C*03:02	HLA-C*16:01	HLA-A*30:01	HLA-B*15:01	HLA-B*57:03	HLA-C*16:02	HLA-B*15:20	HLA-A*29:02	HLA-A*30:04	HLA-A*03:01	HLA-C*02:10	HLA-C*02:02	HLA-C*12:03	HLA-B*15:71	HLA-C*12:02	HLA-A*11:01	HLA-C*16:04	HLA-B*57:02	HLA-B*35:17	HLA-B*35:05	HLA-A*03:02	HLA-B*58:02	HLA-A*31:01	HLA-C*15:13	HLA-C*15:02	HLA-B*35:20	HLA-A*68:30	HLA-A*74:03	HLA-B*35:01	HLA-A*01:01	HLA-C*07:17	HLA-A*26:08	HLA-B*35:43	HLA-B*40:27	HLA-C*06:02	HLA-C*14:02	HLA-C*07:06
Omicron	S	S:Q498R/S:N501Y/S:Y505H	FRPTYGVGH	HLA-I	HLA-C*07:17	HLA-C*07:02	HLA-C*06:02	HLA-C*07:06	HLA-C*07:01
Omicron	S	S:Q954H	LQDVVNHNAQALNTL	HLA-II	HLA-DRB1*01:03	HLA-DRB1*15:01	HLA-DQA1*01:02/DQB1*06:02	HLA-DRB1*13:02	HLA-DRB1*07:01	HLA-DRB1*13:01	HLA-DRB1*14:01	HLA-DQA1*01:02/DQB1*05:01	HLA-DRB1*04:02	HLA-DRB1*01:02	HLA-DRB1*16:02	HLA-DQA1*01:03/DQB1*05:01
Omicron	S	S:Q954H	VVNHNAQAL	HLA-I	HLA-C*03:04	HLA-C*03:03	HLA-C*03:05	HLA-C*03:02	HLA-C*17:03	HLA-C*17:01	HLA-C*03:07	HLA-C*16:01	HLA-C*01:02	HLA-B*07:05	HLA-C*08:08	HLA-C*12:02	HLA-C*08:35	HLA-C*08:02	HLA-A*02:05	HLA-C*16:02	HLA-C*15:13	HLA-C*15:02	HLA-C*08:01	HLA-C*02:10	HLA-C*02:02	HLA-C*15:09	HLA-C*05:01	HLA-B*35:03	HLA-C*14:02	HLA-B*07:02	HLA-C*15:05	HLA-C*12:03	HLA-B*42:02	HLA-B*35:12	HLA-B*35:09	HLA-B*35:04	HLA-B*35:43	HLA-C*18:02	HLA-C*16:04	HLA-C*04:01	HLA-C*07:04
Omicron	S	S:S371L/S:S373P/S:S375F	APFFTFKCY	HLA-I	HLA-B*35:17	HLA-B*35:05	HLA-B*35:01	HLA-B*35:43	HLA-B*35:20	HLA-B*35:08	HLA-B*53:01	HLA-B*55:01	HLA-B*18:01	HLA-A*29:02	HLA-A*26:08
Omicron	S	S:S371L/S:S373P/S:S375F	VADYSVLYNLAPFFT	HLA-II	HLA-DRB1*10:01 - Weak binding	HLA-DRB1*04:01 - Weak binding
Omicron	S	S:T547K	CVNFNFNGLK	HLA-I	HLA-A*68:01
Omicron	S	S:T95I	GVYFASIEK	HLA-I	HLA-A*11:01	HLA-A*03:01	HLA-A*03:02	HLA-A*68:30	HLA-A*68:24	HLA-A*68:01	HLA-A*30:01	HLA-A*74:03
Omicron	S	S:T95I	SIEKSNIIRGW	HLA-I	HLA-B*57:01	HLA-B*57:02	HLA-A*32:01	HLA-B*58:02
Omicron	S	S:Y144-/S:Y145D	LDHKNNKSW	HLA-I	HLA-B*44:27	HLA-B*44:02	HLA-B*44:03	HLA-B*44:05
Omicron	S	S:Y505H	HQPYRVVVL	HLA-I	HLA-C*01:02	HLA-B*14:02	HLA-B*48:01	HLA-B*08:01	HLA-B*39:02	HLA-B*39:01	HLA-B*15:03	HLA-B*39:31	HLA-B*15:01	HLA-B*39:05	HLA-B*15:09	HLA-B*39:06	HLA-B*15:10	HLA-C*06:02	HLA-A*02:05	HLA-B*39:08	HLA-C*07:17	HLA-B*15:20	HLA-C*17:03	HLA-C*17:01	HLA-B*39:11	HLA-C*14:02	HLA-B*15:71	HLA-C*03:05	HLA-C*07:02	HLA-C*08:08	HLA-C*12:03	HLA-C*12:02	HLA-A*02:18	HLA-B*38:01	HLA-B*42:02	HLA-C*16:01	HLA-C*07:04	HLA-C*03:04	HLA-C*03:03	HLA-C*16:04	HLA-C*02:10	HLA-C*02:02	HLA-B*51:07	HLA-C*18:02	HLA-C*03:07	HLA-C*15:05	HLA-C*08:01	HLA-C*07:06	HLA-C*07:01
Omicron	S	S:Y505H	VGHQPYRVV	HLA-I	HLA-B*51:01	HLA-C*15:13	HLA-C*15:02	HLA-B*51:07	HLA-C*16:02	HLA-C*16:01	HLA-C*03:05	HLA-C*06:02	HLA-C*12:03	HLA-C*15:05	HLA-C*16:04
Conserved	E	(50-58)	SLVKPSFYV	HLA-I	HLA-A*02:11	HLA-A*02:30	HLA-A*02:01	HLA-A*02:22	HLA-A*02:02	HLA-A*02:06	HLA-A*02:13	HLA-A*02:04	HLA-A*02:18	HLA-A*02:05	HLA-A*68:02	HLA-A*68:31	HLA-C*17:03	HLA-C*17:01	HLA-C*15:13	HLA-C*15:02	HLA-C*15:05	HLA-A*32:01
Conserved	M	(136-144)	SELVIGAVI	HLA-I	HLA-B*49:01	HLA-B*40:01	HLA-B*40:02	HLA-B*40:11	HLA-B*41:02	HLA-B*40:06	HLA-B*50:01	HLA-B*50:02	HLA-B*44:03	HLA-B*40:27	HLA-B*39:02	HLA-B*44:27	HLA-B*44:02	HLA-B*39:08	HLA-B*18:01	HLA-B*44:05	HLA-B*51:07
Conserved	M	(136-150)	SELVIGAVILRGHLR	HLA-II	HLA-DQA1*01:02/DQB1*06:02	HLA-DQA1*05:01/DQB1*03:01	HLA-DQA1*05:05/DQB1*03:01	HLA-DQA1*04:01/DQB1*03:01	HLA-DQA1*01:03/DQB1*06:03
Conserved	M	(169-178)	TVATSRTLSY	HLA-I	HLA-A*26:08	HLA-A*26:27	HLA-A*26:01	HLA-A*29:02	HLA-A*30:02	HLA-B*15:01	HLA-B*15:17	HLA-A*30:10	HLA-A*01:01	HLA-A*25:01	HLA-B*15:20	HLA-A*30:04	HLA-B*35:43	HLA-B*35:17	HLA-C*16:01	HLA-B*35:05	HLA-C*03:02	HLA-B*35:01	HLA-B*15:71	HLA-C*15:09	HLA-B*35:20	HLA-A*11:01	HLA-B*15:16	HLA-C*16:02	HLA-A*26:03	HLA-B*35:08	HLA-C*02:10	HLA-C*02:02	HLA-C*12:02	HLA-C*16:04	HLA-C*12:03
Conserved	M	(176-190)	LSYYKLGASQRVAGD	HLA-II	HLA-DRB1*01:01	HLA-DRB1*01:03	HLA-DRB1*07:01	HLA-DRB1*16:02	HLA-DQA1*05:01/DQB1*03:01	HLA-DQA1*05:05/DQB1*03:01	HLA-DQA1*04:01/DQB1*03:01	HLA-DRB1*10:01	HLA-DRB1*04:07	HLA-DRB1*14:02	HLA-DRB1*01:02	HLA-DRB1*14:01	HLA-DRB1*04:01	HLA-DQA1*05:01/DQB1*02:01	HLA-DRB1*13:02
Conserved	M	(183-196)	ASQRVAGDSGFAAY	HLA-II	HLA-DRB1*03:01	HLA-DPA1*01:03/DPB1*03:01	HLA-DPA1*01:03/DPB1*20:01	HLA-DQA1*01:02/DQB1*06:04	HLA-DPA1*01:03/DPB1*06:01	HLA-DRB1*04:01
Conserved	M	(31-39)	WICLLQFAY	HLA-I	HLA-A*29:02
Conserved	M	(46-54)	LYIIKLIFL	HLA-I	HLA-A*24:03	HLA-A*23:01	HLA-A*24:02	HLA-C*14:02	HLA-A*24:14	HLA-B*08:01	HLA-C*07:17	HLA-C*07:02	HLA-C*07:04
Conserved	M	(91-105)	MWLSYFIASFRLFAR	HLA-II	HLA-DPA1*01:03/DPB1*04:01	HLA-DPA1*01:03/DPB1*23:01	HLA-DPA1*01:03/DPB1*02:01	HLA-DPA1*01:03/DPB1*04:02
Conserved	N	(105-113)	SPRWYFYYL	HLA-I	HLA-B*07:02	HLA-B*07:05	HLA-B*42:02	HLA-B*08:01	HLA-B*35:17	HLA-B*35:05	HLA-B*55:01	HLA-B*51:01	HLA-B*35:03	HLA-B*35:12	HLA-B*35:09	HLA-B*35:04	HLA-B*14:02
Conserved	N	(126-140)	NKDGIIWVATEGALN	HLA-II	HLA-DRB1*04:04	HLA-DRB1*04:07	HLA-DRB1*04:01	HLA-DRB1*04:02	HLA-DRB1*04:11	HLA-DQA1*01:03/DQB1*05:01	HLA-DRB1*15:01	HLA-DQA1*01:02/DQB1*05:01	HLA-DRB1*10:01	HLA-DRB1*04:05	HLA-DRB1*01:02	HLA-DQA1*01:03/DQB1*06:03	HLA-DRB1*14:01	HLA-DRB1*16:02	HLA-DRB1*08:02	HLA-DRB1*07:01	HLA-DRB1*11:04	HLA-DRB1*01:01	HLA-DQA1*05:01/DQB1*02:01	HLA-DRB1*14:02	HLA-DQA1*01:02/DQB1*06:02
Conserved	N	(134-143)	ATEGALNTPK	HLA-I	HLA-A*11:01	HLA-A*03:02	HLA-A*03:01
Conserved	N	(216-230)	DAALALLLLDRLNQL	HLA-II	HLA-DRB1*11:04	HLA-DRB1*11:01
Conserved	N	(222-230)	LLLDRLNQL	HLA-I	HLA-A*02:11	HLA-A*02:04	HLA-A*02:30	HLA-A*02:01	HLA-A*02:02	HLA-A*02:22	HLA-A*02:06	HLA-A*02:13	HLA-A*02:05	HLA-B*08:01	HLA-A*02:18	HLA-C*17:03	HLA-C*17:01	HLA-C*08:08	HLA-C*18:02	HLA-B*42:02	HLA-C*03:07	HLA-C*01:02	HLA-C*03:05	HLA-C*07:04	HLA-C*15:13	HLA-C*15:02	HLA-C*16:02	HLA-A*24:14	HLA-C*05:01	HLA-A*32:01	HLA-B*14:02	HLA-B*39:02	HLA-C*04:01	HLA-C*16:01	HLA-C*02:10	HLA-C*02:02	HLA-C*07:17	HLA-C*15:05	HLA-C*12:02	HLA-C*03:04	HLA-C*03:03	HLA-B*48:01	HLA-C*07:02	HLA-C*06:02	HLA-C*08:35	HLA-C*08:02	HLA-C*08:01	HLA-C*07:06	HLA-C*07:01
Conserved	N	(266-274)	KAYNVTQAF	HLA-I	HLA-B*15:17	HLA-C*03:02	HLA-B*57:03	HLA-B*15:03	HLA-C*02:10	HLA-C*02:02	HLA-C*16:01	HLA-B*57:01	HLA-C*12:02	HLA-C*15:09	HLA-B*15:16	HLA-B*15:01	HLA-A*32:01	HLA-B*15:20	HLA-C*12:03	HLA-B*57:02	HLA-C*16:02	HLA-B*35:17	HLA-C*03:04	HLA-C*03:03	HLA-B*35:05	HLA-C*03:07	HLA-B*35:01	HLA-C*03:05	HLA-C*16:04	HLA-B*35:43	HLA-B*15:71	HLA-C*15:13	HLA-C*15:02	HLA-C*17:03	HLA-C*17:01	HLA-B*35:20	HLA-C*08:08	HLA-A*30:04	HLA-C*15:05	HLA-A*30:02	HLA-A*24:03	HLA-B*35:08	HLA-A*30:10	HLA-C*07:17	HLA-B*53:01	HLA-C*14:02	HLA-C*06:02	HLA-B*58:02	HLA-A*24:14
Conserved	N	(301-315)	WPQIAQFAPSASAFF	HLA-II	HLA-DRB1*04:02	HLA-DRB1*04:04	HLA-DRB1*15:01	HLA-DRB1*07:01	HLA-DRB1*10:01
Conserved	N	(322-331)	MEVTPSGTWL	HLA-I	HLA-B*40:01	HLA-B*40:11	HLA-B*40:02	HLA-B*41:02	HLA-B*49:01	HLA-B*44:03	HLA-B*44:27	HLA-B*44:02	HLA-B*39:02	HLA-B*39:08	HLA-B*44:05
Conserved	N	(326-340)	PSGTWLTYTGAIKLD	HLA-II	HLA-DRB1*07:01	HLA-DRB1*16:02	HLA-DRB1*01:02	HLA-DRB1*01:03	HLA-DRB1*14:01	HLA-DRB1*01:01
Conserved	N	(346-360)	FKDQVILLNKHIDAY	HLA-II	HLA-DRB1*11:01	HLA-DRB1*11:04	HLA-DRB1*08:02	HLA-DRB1*14:02	HLA-DRB1*13:01	HLA-DRB1*13:02	HLA-DRB1*14:01	HLA-DRB1*03:01
Conserved	N	(359-369)	AYKTFPPTEPK	HLA-I	HLA-A*11:01	HLA-A*03:02	HLA-A*03:01	HLA-A*68:30	HLA-A*30:01	HLA-A*68:24	HLA-A*68:01	HLA-A*31:01	HLA-A*68:03	HLA-A*74:03
Conserved	N	(361-369)	KTFPPTEPK	HLA-I	HLA-A*11:01	HLA-A*03:01	HLA-A*03:02	HLA-A*30:01	HLA-A*68:30	HLA-A*31:01	HLA-A*68:24	HLA-A*68:01	HLA-A*74:03	HLA-A*68:03	HLA-A*33:03	HLA-A*30:04	HLA-A*32:01	HLA-A*30:10	HLA-A*30:02	HLA-C*15:09	HLA-A*26:03	HLA-C*07:02	HLA-C*07:06	HLA-C*07:01	HLA-B*58:02
Conserved	N	(51-65)	SWFTALTQHGKEDLK	HLA-II	HLA-DRB1*14:01
Conserved	N	(81-95)	DDQIGYYRRATRRIR	HLA-II	HLA-DRB1*13:01	HLA-DRB1*13:02	HLA-DRB1*01:03	HLA-DRB1*11:04	HLA-DRB1*08:02	HLA-DRB1*11:01	HLA-DRB1*14:02	HLA-DRB1*03:01
Conserved	S	(1009-1023)	TQQLIRAAEIRASAN	HLA-II	HLA-DQA1*01:02/DQB1*05:01	HLA-DQA1*01:02/DQB1*06:02	HLA-DQA1*01:03/DQB1*05:01	HLA-DQA1*01:03/DQB1*06:03	HLA-DQA1*04:01/DQB1*03:01	HLA-DQA1*05:01/DQB1*03:01	HLA-DQA1*05:05/DQB1*03:01	HLA-DRB1*04:02	HLA-DRB1*04:04	HLA-DRB1*11:04	HLA-DRB1*01:02	HLA-DRB1*15:01	HLA-DRB1*04:07	HLA-DRB1*08:02	HLA-DRB1*04:11	HLA-DRB1*10:01	HLA-DRB1*01:03	HLA-DPA1*01:03/DPB1*04:02	HLA-DRB1*14:02	HLA-DRB1*04:01	HLA-DRB1*14:01	HLA-DPA1*01:03/DPB1*03:01	HLA-DRB1*13:01	HLA-DPA1*01:03/DPB1*06:01	HLA-DPA1*01:03/DPB1*20:01	HLA-DPA1*01:03/DPB1*17:01	HLA-DRB1*11:01	HLA-DRB1*01:01	HLA-DPA1*01:03/DPB1*02:01	HLA-DRB1*16:02	HLA-DRB1*13:02	HLA-DRB1*07:01
Conserved	S	(1021-1029)	SANLAATKM	HLA-I	HLA-C*16:01	HLA-C*03:02	HLA-C*03:04	HLA-C*03:03	HLA-C*03:07	HLA-B*35:05	HLA-B*35:17	HLA-C*16:02	HLA-B*15:17	HLA-C*12:02	HLA-C*03:05	HLA-B*35:01	HLA-C*02:10	HLA-C*02:02	HLA-C*17:03	HLA-C*17:01	HLA-C*15:09	HLA-B*35:43	HLA-C*12:03	HLA-C*15:13	HLA-C*15:02	HLA-C*08:08	HLA-B*35:03	HLA-B*15:16	HLA-C*16:04	HLA-C*15:05	HLA-B*35:12	HLA-B*35:09	HLA-B*35:04	HLA-C*08:01	HLA-B*35:08	HLA-C*08:35	HLA-C*08:02	HLA-C*05:01	HLA-B*35:20	HLA-A*26:08	HLA-C*01:02
Conserved	S	(1054-1062)	QSAPHGVVF	HLA-I	HLA-B*15:17	HLA-B*57:03	HLA-B*57:02	HLA-C*03:02	HLA-C*16:01	HLA-B*15:16	HLA-B*57:01	HLA-C*16:02	HLA-B*15:03	HLA-B*15:01	HLA-C*02:10	HLA-C*02:02	HLA-C*12:02	HLA-C*15:09	HLA-C*03:04	HLA-C*03:03	HLA-C*03:07	HLA-B*15:20	HLA-B*35:43	HLA-C*16:04	HLA-C*12:03	HLA-B*35:01	HLA-B*35:05	HLA-B*35:17	HLA-C*03:05	HLA-C*15:13	HLA-C*15:02	HLA-B*35:08	HLA-C*17:03	HLA-C*17:01	HLA-B*35:20	HLA-C*15:05	HLA-B*15:71	HLA-A*30:04	HLA-A*26:08	HLA-A*32:01	HLA-A*25:01	HLA-C*08:08	HLA-A*26:27	HLA-A*26:01	HLA-B*58:02	HLA-A*24:14	HLA-A*24:03	HLA-C*05:01	HLA-C*08:01
Conserved	S	(1087-1095)	AHFPREGVF	HLA-I	HLA-B*15:03	HLA-B*38:01	HLA-B*15:10	HLA-B*15:09	HLA-B*39:01	HLA-B*39:05	HLA-B*14:02	HLA-B*39:31	HLA-B*39:11	HLA-B*39:02	HLA-B*39:06	HLA-C*07:17	HLA-C*07:02	HLA-B*48:01	HLA-C*14:02	HLA-C*06:02	HLA-A*24:14	HLA-B*39:08	HLA-C*07:06	HLA-C*07:01	HLA-C*07:04
Conserved	S	(1136-1145)	TVYDPLQPEL	HLA-I	HLA-A*02:11	HLA-A*68:02	HLA-A*02:05	HLA-A*02:06	HLA-A*68:31	HLA-C*04:01	HLA-A*02:22	HLA-C*17:03	HLA-C*17:01	HLA-C*05:01	HLA-C*08:35	HLA-C*08:02	HLA-C*18:02	HLA-A*02:02	HLA-A*02:18	HLA-A*24:03	HLA-A*02:30	HLA-A*02:01	HLA-A*02:04	HLA-C*03:07	HLA-A*24:14	HLA-C*03:04	HLA-C*03:03	HLA-C*03:05	HLA-A*25:01	HLA-A*02:13	HLA-C*15:13	HLA-C*15:02	HLA-A*24:02	HLA-C*03:02	HLA-C*08:08	HLA-A*26:27	HLA-A*26:01	HLA-A*26:03	HLA-C*15:09	HLA-B*15:16	HLA-C*15:05	HLA-C*02:10	HLA-C*02:02	HLA-A*26:08	HLA-C*14:02	HLA-C*12:02	HLA-C*01:02	HLA-A*23:01	HLA-B*38:01
Conserved	S	(1201-1209)	QELGKYEQY	HLA-I	HLA-B*44:03	HLA-B*44:27	HLA-B*44:02	HLA-B*18:01	HLA-B*40:27	HLA-B*15:03	HLA-B*15:71	HLA-B*35:20	HLA-B*41:02	HLA-B*44:05	HLA-A*29:02	HLA-B*40:11	HLA-B*15:20	HLA-A*30:04	HLA-B*40:02	HLA-B*50:02	HLA-B*40:01	HLA-A*30:02	HLA-B*49:01	HLA-A*30:10	HLA-B*50:01	HLA-B*40:06
Conserved	S	(1208-1216)	QYIKWPWYI	HLA-I	HLA-A*24:03	HLA-A*24:02	HLA-A*23:01	HLA-A*24:14	HLA-A*30:04	HLA-C*06:02	HLA-C*07:02	HLA-C*14:02	HLA-C*07:17	HLA-A*32:01	HLA-C*07:06	HLA-C*07:01	HLA-C*07:04
Conserved	S	(122-130)	NATNVVIKV	HLA-I	HLA-A*68:02	HLA-B*51:01	HLA-A*68:31	HLA-C*15:13	HLA-C*15:02	HLA-C*12:03	HLA-B*51:07	HLA-C*17:03	HLA-C*17:01	HLA-B*51:05	HLA-A*02:06	HLA-C*15:05	HLA-C*16:02	HLA-A*02:05	HLA-C*12:02	HLA-C*08:08	HLA-C*16:04	HLA-C*16:01	HLA-C*02:10	HLA-C*02:02	HLA-C*03:07	HLA-C*06:02	HLA-C*15:09	HLA-C*08:01	HLA-C*05:01	HLA-B*35:12	HLA-B*35:09	HLA-B*35:04	HLA-C*03:04	HLA-C*03:03	HLA-C*07:04
Conserved	S	(1262-1270)	EPVLKGVKL	HLA-I	HLA-B*42:02	HLA-B*08:01	HLA-B*07:05	HLA-B*35:03	HLA-B*35:12	HLA-B*35:09	HLA-B*35:04	HLA-B*07:02	HLA-B*35:17	HLA-B*35:05	HLA-B*51:01	HLA-B*35:01	HLA-B*14:02	HLA-B*53:01	HLA-B*51:05	HLA-B*35:43	HLA-B*39:01	HLA-B*35:08	HLA-B*55:01	HLA-B*51:07	HLA-B*39:31
Conserved	S	(166-180)	CTFEYVSQPFLMDLE	HLA-II	HLA-DPA1*01:03/DPB1*04:01	HLA-DPA1*01:03/DPB1*04:02	HLA-DPA1*01:03/DPB1*23:01	HLA-DPA1*01:03/DPB1*02:01	HLA-DPA1*01:03/DPB1*11:01
Conserved	S	(196-210)	NIDGYFKIYSKHTPI	HLA-II	HLA-DRB1*01:03	HLA-DRB1*16:02	HLA-DRB1*13:02	HLA-DRB1*01:01	HLA-DRB1*11:01	HLA-DRB1*08:02	HLA-DRB1*13:01	HLA-DRB1*07:01	HLA-DRB1*10:01
Conserved	S	(221-229)	SALEPLVDL	HLA-I	HLA-C*17:03	HLA-C*17:01	HLA-C*03:04	HLA-C*03:03	HLA-C*03:07	HLA-C*03:05	HLA-C*08:08	HLA-C*03:02	HLA-C*15:13	HLA-C*15:02	HLA-C*08:01	HLA-A*02:06	HLA-C*15:05	HLA-C*16:01	HLA-B*35:03	HLA-C*12:02	HLA-C*16:02	HLA-C*12:03	HLA-C*02:10	HLA-C*02:02	HLA-A*02:05	HLA-B*35:12	HLA-B*35:09	HLA-B*35:04	HLA-C*15:09	HLA-C*01:02	HLA-B*51:01	HLA-C*08:35	HLA-C*08:02	HLA-B*39:02	HLA-B*51:05	HLA-C*16:04	HLA-C*05:01	HLA-A*02:04	HLA-A*02:18	HLA-C*07:04
Conserved	S	(236-244)	TRFQTLLAL	HLA-I	HLA-B*27:08	HLA-B*27:05	HLA-B*39:01	HLA-B*39:06	HLA-B*39:31	HLA-B*27:14	HLA-C*06:02	HLA-B*14:02	HLA-B*39:05	HLA-C*07:06	HLA-C*07:01	HLA-C*07:02	HLA-B*38:01	HLA-B*15:10	HLA-B*15:09	HLA-C*07:17	HLA-B*39:02	HLA-B*15:03	HLA-B*39:11	HLA-B*48:01	HLA-C*07:04	HLA-C*18:02	HLA-C*14:02
Conserved	S	(267-275)	VGYLQPRTF	HLA-I	HLA-B*15:17	HLA-C*03:02	HLA-C*16:01	HLA-B*15:03	HLA-B*57:01	HLA-B*57:03	HLA-B*15:16	HLA-C*16:02	HLA-C*15:09	HLA-C*12:02	HLA-C*03:05	HLA-C*12:03	HLA-C*02:10	HLA-C*02:02	HLA-B*57:02	HLA-B*15:20	HLA-C*16:04	HLA-B*51:07	HLA-B*35:17	HLA-B*35:05	HLA-C*03:07	HLA-B*51:01	HLA-B*15:01	HLA-C*06:02	HLA-A*30:04	HLA-C*08:08	HLA-A*23:01	HLA-C*07:17	HLA-C*03:04	HLA-C*03:03	HLA-C*15:13	HLA-C*15:02	HLA-A*32:01	HLA-A*24:14	HLA-A*24:02	HLA-C*14:02	HLA-B*08:01	HLA-B*53:01	HLA-C*15:05	HLA-B*14:02	HLA-B*58:02	HLA-C*07:02	HLA-C*07:06	HLA-C*07:01	HLA-C*08:01
Conserved	S	(269-277)	YLQPRTFLL	HLA-I	HLA-A*02:11	HLA-A*02:02	HLA-A*02:30	HLA-A*02:01	HLA-A*02:04	HLA-A*02:22	HLA-A*02:18	HLA-A*02:13	HLA-B*08:01	HLA-A*02:06	HLA-C*17:03	HLA-C*17:01	HLA-A*02:05	HLA-C*05:01	HLA-C*03:07	HLA-C*08:08	HLA-C*01:02	HLA-C*18:02	HLA-C*15:13	HLA-C*15:02	HLA-A*24:14	HLA-C*16:02	HLA-C*15:05	HLA-C*03:05	HLA-C*07:04	HLA-C*04:01	HLA-C*03:04	HLA-C*03:03	HLA-A*24:03	HLA-C*15:09	HLA-C*07:17	HLA-A*32:01	HLA-C*07:02	HLA-C*03:02	HLA-C*06:02	HLA-B*42:02	HLA-C*16:01	HLA-C*02:10	HLA-C*02:02	HLA-C*08:35	HLA-C*08:02	HLA-A*24:02	HLA-B*39:02	HLA-A*23:01	HLA-C*08:01
Conserved	S	(280-288)	NENGTITDA	HLA-I	HLA-B*50:02	HLA-B*50:01	HLA-B*40:06	HLA-B*18:01
Conserved	S	(30-38)	NSFTRGVYY	HLA-I	HLA-B*15:17	HLA-C*16:01	HLA-C*03:02	HLA-C*15:09	HLA-A*29:02	HLA-C*16:02	HLA-C*12:03	HLA-C*12:02	HLA-A*01:01	HLA-B*35:17	HLA-C*02:10	HLA-C*02:02	HLA-B*35:05	HLA-C*16:04	HLA-A*30:02	HLA-A*26:08	HLA-A*30:10	HLA-B*35:01	HLA-A*26:27	HLA-A*26:01	HLA-B*15:16	HLA-B*15:03	HLA-B*35:43	HLA-A*68:24	HLA-A*68:01	HLA-B*35:20	HLA-B*15:20	HLA-A*30:04	HLA-B*15:01	HLA-A*25:01	HLA-A*68:03	HLA-C*07:17	HLA-B*15:71	HLA-B*35:08	HLA-C*06:02	HLA-A*26:03	HLA-C*14:02	HLA-A*11:01	HLA-C*07:06	HLA-C*07:01	HLA-C*07:02	HLA-B*53:01	HLA-B*18:01	HLA-B*58:02
Conserved	S	(318-326)	FRVQPTESI	HLA-I	HLA-B*27:08	HLA-B*39:01	HLA-B*39:06	HLA-C*06:02	HLA-B*39:31	HLA-B*27:05	HLA-B*38:01	HLA-B*39:05	HLA-B*15:09	HLA-B*15:10	HLA-B*27:14	HLA-C*07:02	HLA-B*14:02	HLA-C*07:06	HLA-C*07:01	HLA-C*07:17	HLA-B*39:11	HLA-B*39:02	HLA-C*07:04	HLA-C*18:02	HLA-B*48:01
Conserved	S	(328-338)	RFPNITNLCPF	HLA-I	HLA-A*24:03	HLA-A*24:02	HLA-A*23:01	HLA-A*24:14	HLA-A*30:04	HLA-C*14:02
Conserved	S	(346-360)	RFASVYAWNRKRISN	HLA-II	HLA-DRB1*13:01	HLA-DRB1*13:02	HLA-DRB1*11:01	HLA-DRB1*11:04	HLA-DRB1*08:02	HLA-DRB1*14:02
Conserved	S	(349-357)	SVYAWNRKR	HLA-I	HLA-A*31:01	HLA-A*68:24	HLA-A*68:01	HLA-A*33:03	HLA-A*68:30	HLA-A*68:03	HLA-A*33:01	HLA-A*03:01	HLA-A*03:02	HLA-A*11:01	HLA-A*74:03	HLA-A*26:03	HLA-A*30:01
Conserved	S	(361-369)	CVADYSVLY	HLA-I	HLA-A*29:02	HLA-A*26:27	HLA-A*26:01	HLA-A*26:08	HLA-A*01:01	HLA-B*15:17	HLA-B*35:01	HLA-A*30:02	HLA-B*15:20	HLA-A*25:01	HLA-B*15:01	HLA-A*30:10	HLA-C*15:09	HLA-C*03:02	HLA-A*30:04	HLA-B*35:20	HLA-B*35:17	HLA-A*68:24	HLA-A*68:01	HLA-B*35:05	HLA-B*15:16	HLA-A*26:03	HLA-C*02:10	HLA-C*02:02	HLA-B*35:43	HLA-C*12:02	HLA-B*35:08	HLA-A*11:01	HLA-A*68:03	HLA-B*15:71	HLA-C*16:02	HLA-A*32:01	HLA-B*53:01	HLA-C*12:03	HLA-C*16:04	HLA-C*07:06	HLA-C*07:01
Conserved	S	(386-395)	KLNDLCFTNV	HLA-I	HLA-A*02:11	HLA-A*02:22	HLA-A*02:02	HLA-A*02:13	HLA-A*02:30	HLA-A*02:01	HLA-A*02:04	HLA-A*02:06	HLA-A*02:05	HLA-A*02:18
Conserved	S	(425-433)	LPDDFTGCV	HLA-I	HLA-B*51:05	HLA-B*51:01	HLA-B*35:12	HLA-B*35:09	HLA-B*35:04	HLA-B*35:03	HLA-B*35:08	HLA-C*08:35	HLA-C*08:02	HLA-B*53:01	HLA-C*04:01
Conserved	S	(448-456)	NYNYLYRLF	HLA-I	HLA-A*24:03	HLA-A*24:02	HLA-A*23:01	HLA-C*14:02	HLA-A*24:14	HLA-C*07:02	HLA-A*30:04	HLA-C*07:17	HLA-A*29:02	HLA-C*06:02	HLA-C*07:06	HLA-C*07:01
Conserved	S	(462-470)	KPFERDIST	HLA-I	HLA-B*55:01	HLA-B*07:05	HLA-B*07:02	HLA-B*42:02	HLA-B*35:12	HLA-B*35:09	HLA-B*35:04
Conserved	S	(48-56)	LHSTQDLFL	HLA-I	HLA-B*38:01	HLA-B*39:05	HLA-B*39:01	HLA-B*15:09	HLA-B*39:11	HLA-B*15:10	HLA-B*39:31	HLA-B*39:06	HLA-C*07:04
Conserved	S	(557-565)	KKFLPFQQF	HLA-I	HLA-B*15:03	HLA-B*27:08	HLA-B*27:05	HLA-B*40:27	HLA-B*15:71	HLA-B*48:01	HLA-B*39:02	HLA-B*15:01	HLA-A*30:04	HLA-B*27:14	HLA-B*15:20	HLA-C*06:02	HLA-C*07:17	HLA-C*07:02	HLA-A*32:01	HLA-C*03:02	HLA-C*07:06	HLA-C*07:01	HLA-A*24:14	HLA-A*23:01	HLA-B*38:01	HLA-C*12:02	HLA-A*30:10	HLA-C*15:09	HLA-A*24:02	HLA-B*14:02	HLA-C*02:10	HLA-C*02:02	HLA-B*15:10	HLA-B*15:09	HLA-C*12:03
Conserved	S	(576-584)	VRDPQTLEI	HLA-I	HLA-B*38:01	HLA-C*18:02	HLA-B*39:01	HLA-C*07:04	HLA-B*39:06	HLA-C*06:02	HLA-B*39:05	HLA-B*27:08	HLA-B*39:31	HLA-C*07:17	HLA-B*27:05	HLA-C*07:02	HLA-C*07:06	HLA-C*07:01	HLA-B*39:11	HLA-C*04:01	HLA-B*15:09	HLA-B*39:02	HLA-C*05:01	HLA-B*15:10	HLA-B*27:14	HLA-C*17:03	HLA-C*17:01	HLA-B*14:02	HLA-C*08:35	HLA-C*08:02	HLA-C*15:13	HLA-C*15:02	HLA-B*49:01	HLA-A*24:14	HLA-B*39:08	HLA-C*15:05	HLA-C*08:08	HLA-C*08:01	HLA-B*48:01
Conserved	S	(584-592)	ILDITPCSF	HLA-I	HLA-C*05:01	HLA-C*08:35	HLA-C*08:02	HLA-B*15:20	HLA-C*04:01	HLA-A*02:18	HLA-C*18:02	HLA-C*03:02	HLA-B*57:02	HLA-A*24:14	HLA-C*17:03	HLA-C*17:01	HLA-B*15:01	HLA-A*01:01	HLA-B*35:08	HLA-B*15:03	HLA-B*35:20	HLA-C*08:01	HLA-C*08:08	HLA-B*35:01	HLA-B*08:01	HLA-A*32:01	HLA-A*24:02	HLA-C*03:07	HLA-C*07:17	HLA-C*01:02	HLA-A*23:01	HLA-C*03:05	HLA-C*07:04	HLA-C*03:04	HLA-C*03:03	HLA-C*07:02
Conserved	S	(618-626)	TEVPVAIHA	HLA-I	HLA-B*50:02	HLA-B*50:01	HLA-B*40:06	HLA-B*49:01	HLA-B*40:11	HLA-B*40:02	HLA-B*41:02	HLA-B*18:01	HLA-B*40:27	HLA-B*44:03	HLA-B*40:01	HLA-B*39:06	HLA-B*44:27	HLA-B*44:02	HLA-B*44:05
Conserved	S	(634-643)	RVYSTGSNVF	HLA-I	HLA-B*15:17	HLA-B*15:01	HLA-A*24:03	HLA-B*15:20	HLA-A*32:01	HLA-B*15:16	HLA-A*24:02	HLA-B*15:03	HLA-B*15:71	HLA-B*57:03	HLA-C*14:02	HLA-B*57:02	HLA-A*23:01	HLA-B*57:01	HLA-A*24:14	HLA-A*30:04	HLA-C*03:02	HLA-A*30:02	HLA-C*15:09	HLA-A*30:10	HLA-C*02:10	HLA-C*02:02	HLA-B*35:43	HLA-B*35:20	HLA-C*12:02	HLA-B*58:02
Conserved	S	(686-695)	SVASQSIIAY	HLA-I	HLA-B*15:01	HLA-A*26:08	HLA-A*26:27	HLA-A*26:01	HLA-B*15:20	HLA-B*15:17	HLA-A*29:02	HLA-A*30:02	HLA-B*35:01	HLA-A*25:01	HLA-B*35:17	HLA-A*30:10	HLA-B*35:05	HLA-B*35:43	HLA-C*03:02	HLA-B*35:20	HLA-A*11:01	HLA-B*15:71	HLA-A*30:04	HLA-B*35:08	HLA-A*01:01	HLA-A*26:03	HLA-B*15:16	HLA-A*03:01	HLA-C*16:01	HLA-C*15:09	HLA-C*02:10	HLA-C*02:02	HLA-C*12:02	HLA-C*16:02	HLA-C*16:04	HLA-C*12:03
Conserved	S	(712-720)	IAIPTNFTI	HLA-I	HLA-B*51:01	HLA-B*15:17	HLA-B*57:03	HLA-C*17:03	HLA-C*17:01	HLA-B*15:16	HLA-C*03:04	HLA-C*03:03	HLA-C*03:07	HLA-C*15:13	HLA-C*15:02	HLA-B*57:01	HLA-C*03:05	HLA-B*57:02	HLA-B*51:05	HLA-C*08:08	HLA-C*03:02	HLA-B*51:07	HLA-C*12:03	HLA-C*15:05	HLA-C*16:01	HLA-C*16:02	HLA-C*02:10	HLA-C*02:02	HLA-A*02:06	HLA-C*15:09	HLA-C*12:02	HLA-C*16:04	HLA-B*35:03	HLA-C*08:01	HLA-B*53:01	HLA-B*35:05	HLA-B*35:17	HLA-B*35:12	HLA-B*35:09	HLA-B*35:04	HLA-A*24:14	HLA-A*02:05	HLA-A*68:02	HLA-A*32:01	HLA-A*02:18	HLA-C*01:02	HLA-A*02:04	HLA-A*68:31	HLA-C*05:01
Conserved	S	(77-86)	KRFDNPVLPF	HLA-I	HLA-B*27:08	HLA-B*27:05	HLA-B*27:14	HLA-B*15:03	HLA-C*07:06	HLA-C*07:01	HLA-C*06:02	HLA-A*24:03	HLA-C*07:02	HLA-B*38:01	HLA-A*24:14	HLA-C*07:17	HLA-A*30:04	HLA-C*18:02	HLA-A*23:01	HLA-C*04:01	HLA-B*39:31	HLA-A*24:02	HLA-A*32:01	HLA-B*48:01	HLA-C*07:04
Conserved	S	(801-815)	NFSQILPDPSKPSKR	HLA-II	HLA-DRB1*03:01	HLA-DRB1*04:01	HLA-DRB1*04:04	HLA-DRB1*14:02	HLA-DRB1*04:02	HLA-DRB1*13:02	HLA-DRB1*04:07	HLA-DRB1*04:11	HLA-DRB1*04:05	HLA-DRB1*15:01	HLA-DRB1*13:01	HLA-DRB1*11:04	HLA-DRB1*10:01	HLA-DQA1*01:02/DQB1*05:01
Conserved	S	(813-827)	SKRSFIEDLLFNKVT	HLA-II	HLA-DPA1*01:03/DPB1*04:01	HLA-DPA1*01:03/DPB1*23:01	HLA-DPA1*01:03/DPB1*04:02	HLA-DPA1*01:03/DPB1*02:01
Conserved	S	(8-16)	LPLVSSQCV	HLA-I	HLA-B*51:01	HLA-B*51:05	HLA-B*35:03	HLA-B*35:05	HLA-B*35:17	HLA-B*55:01	HLA-B*35:12	HLA-B*35:09	HLA-B*35:04	HLA-B*07:05	HLA-B*42:02	HLA-B*35:01	HLA-B*51:07	HLA-B*53:01
Conserved	S	(818-826)	IEDLLFNKV	HLA-I	HLA-B*49:01	HLA-B*41:02	HLA-B*40:02	HLA-B*40:11	HLA-B*40:01	HLA-B*40:06	HLA-B*39:08	HLA-B*50:01	HLA-B*50:02	HLA-B*40:27	HLA-B*39:02	HLA-B*51:07	HLA-B*18:01	HLA-B*39:11	HLA-C*18:02	HLA-B*44:27	HLA-B*44:02	HLA-B*44:05	HLA-C*04:01
Conserved	S	(865-873)	LTDEMIAQY	HLA-I	HLA-A*01:01	HLA-B*15:17	HLA-A*26:08	HLA-A*29:02	HLA-C*15:09	HLA-B*35:08	HLA-B*15:16	HLA-A*30:02	HLA-C*03:02	HLA-B*35:01	HLA-A*30:10	HLA-B*15:20	HLA-B*57:02	HLA-B*35:05	HLA-B*35:20	HLA-C*05:01	HLA-C*02:10	HLA-C*02:02	HLA-A*26:27	HLA-A*26:01	HLA-B*35:17	HLA-A*30:04	HLA-B*57:01	HLA-B*57:03	HLA-C*12:02	HLA-A*25:01	HLA-C*16:02	HLA-C*08:35	HLA-C*08:02	HLA-B*35:43	HLA-B*15:01	HLA-B*53:01	HLA-C*16:01	HLA-C*17:03	HLA-C*17:01	HLA-A*02:18	HLA-C*18:02	HLA-C*04:01	HLA-B*15:71	HLA-A*26:03	HLA-C*07:17	HLA-C*15:13	HLA-C*15:02	HLA-C*12:03	HLA-C*03:07
Conserved	S	(867-881)	DEMIAQYTSALLAGT	HLA-II	HLA-DRB1*15:01	HLA-DRB1*16:02	HLA-DQA1*01:02/DQB1*05:01	HLA-DQA1*01:03/DQB1*05:01	HLA-DRB1*07:01	HLA-DRB1*04:02	HLA-DQA1*01:02/DQB1*06:02	HLA-DRB1*01:03	HLA-DRB1*04:04	HLA-DRB1*01:02
Conserved	S	(878-886)	LAGTITSGW	HLA-I	HLA-B*57:01	HLA-B*57:03	HLA-B*15:17	HLA-B*57:02	HLA-B*53:01	HLA-B*15:16	HLA-A*25:01	HLA-B*58:02
References
10.1016/j.cell.2022.01.029
10.1016/j.meegid.2022.105236
10.1016/j.xcrm.2021.100204
10.1038/s41590-022-01175-5
10.1126/science.abg8985
10.1126/science.abh1823
10.29245/2578-3009/2021/4.1223
10.3390/vaccines10040542
10.3389/fimmu.2022.1057657
Pools of lyophilized SARS-CoV-2 peptides derived from ancestral strain (WT) and Omicron variant (BA.1.1) were design based on what has been reported in the literature (Supplementary Material 13) and the peptide affinity to HLAs most prevalent in our population (34) by using the web server TepiTool (http://tools.iedb.org/tepitool/). Each pool (WT and Omicron) was made up of 117 peptides of 8 – 22 …
[truncated: 36 more columns]
